# Supplementary material for: Circadian Regulation Patterns With Distinct Immune Landscapes in Gliomas Aid in the Development of a Risk Model to Predict Prognosis and Therapeutic Response
Source: Front Immunol. 2022 Jan 6;12:797450. doi: 10.3389/fimmu.2021.797450 (PMC8770819; doi:10.3389/fimmu.2021.797450)
Supplement: Supplementary file 6 [file Table_1.xlsx]

## Sheet: Sheet1
A total of 91 acknowledged CR genes were concluded to identify distinct CR patterns
Gene	Frequency of occurrence in CR gene sets	Type
FAS	2	others
PPP1CC	3	others
CPT1A	2	basic energy metabolism
GFPT1	2	basic energy metabolism
GSK3B	2	basic energy metabolism
MTTP	2	basic energy metabolism
NAGLU	2	basic energy metabolism
NAMPT	3	basic energy metabolism
PPARA	3	basic energy metabolism
PPARGC1A	3	basic energy metabolism
PRKAA1	2	basic energy metabolism
PRKAA2	2	basic energy metabolism
SREBF1	3	basic energy metabolism
F7	2	others
BTRC	3	others
FBXW11	2	others
MAGED1	2	others
ARNTL	6	circadian rythm reglution
BHLHE40	6	circadian rythm reglution
BHLHE41	5	circadian rythm reglution
CIART	2	circadian rythm reglution
CLOCK	6	circadian rythm reglution
CRY1	6	circadian rythm reglution
CRY2	6	circadian rythm reglution
CSNK1D	5	circadian rythm reglution
CSNK1E	6	circadian rythm reglution
DBP	4	circadian rythm reglution
KDM5A	2	circadian rythm reglution
NFIL3	4	circadian rythm reglution
NPAS2	6	circadian rythm reglution
NR1D1	6	circadian rythm reglution
PER1	6	circadian rythm reglution
PER2	6	circadian rythm reglution
PER3	4	circadian rythm reglution
RORA	5	circadian rythm reglution
RORC	4	circadian rythm reglution
TIMELESS	4	circadian rythm reglution
DDX5	2	DNA/RNA handing
DHX9	2	DNA/RNA handing
HNRNPD	2	DNA/RNA handing
HNRNPU	2	DNA/RNA handing
NONO	3	DNA/RNA handing
RBM4B	2	DNA/RNA handing
TOP1	2	DNA/RNA handing
EP300	3	epigenetics
HDAC1	2	epigenetics
HDAC2	2	epigenetics
HDAC3	3	epigenetics
KMT2A	2	epigenetics
METTL3	2	epigenetics
MTA1	2	epigenetics
NCOR1	3	epigenetics
OGT	2	epigenetics
NGFR	2	others
RAI1	3	others
THRAP3	2	others
BTBD9	2	neurotransmitter_receptor/function
MTNR1A	2	neurotransmitter_receptor/function
PPP1CA	3	neurotransmitter_receptor/function
PPP1CB	3	neurotransmitter_receptor/function
PROK1	2	neurotransmitter_receptor/function
RORB	2	neurotransmitter_receptor/function
LGR4	2	others
AHCY	2	others
CUL1	3	protein degradation
FBXL3	3	protein degradation
SKP1A	2	protein degradation
USP2	2	protein degradation
DYRK1A	2	signaling
PRMT5	2	signaling
PTEN	2	signaling
SIK1	2	signaling
UBC	2	signaling
AHR	2	transcription factor
ATF4	2	transcription factor
ATF5	2	transcription factor
CREB1	4	transcription factor
CREM	2	transcription factor
CRTC1	2	transcription factor
HNF1B	2	transcription factor
ID2	2	transcription factor
ID3	2	transcription factor
KLF10	2	transcription factor
MYBBP1A	2	transcription factor
NCOA2	3	transcription factor
NR1D2	2	transcription factor
NRIP1	3	transcription factor
PML	2	transcription factor
PROX1	2	transcription factor
SETX	2	transcription factor
SIRT1	3	transcription factor
